# Supplementary material for: Is There a Role for [18F]FDG PET-CT in Staging MALT Lymphoma?
Source: Cancers (Basel). 2022 Jan 31;14(3):750. doi: 10.3390/cancers14030750 (PMC8833535; doi:10.3390/cancers14030750)
Supplement: Supplementary file 1 [file cancers-14-00750-s001.zip]

Archive with 1 entries (1 files):
- cancers-1511299-supplementary.pdf
